# Supplementary material for: Whose health matters? Longitudinal analyses of older romantic couples’ health, physical capabilities, and sexual experiences
Source: J Gerontol B Psychol Sci Soc Sci. 2026 Apr 3;81(5):gbag060. doi: 10.1093/geronb/gbag060 (PMC13129199; doi:10.1093/geronb/gbag060)
Supplement: gbag060_Supplementary_Data [file gbag060_supplementary_data.zip]

Archive with 1 entries (1 files):
- JGSS suppl Park, Stenlund, & Steptoe.pdf
